# Supplementary material for: Mapping the Auditory Space of Culex pipiens Female Mosquitoes in 3D
Source: Insects. 2023 Sep 4;14(9):743. doi: 10.3390/insects14090743 (PMC10532353; doi:10.3390/insects14090743)
Supplement: Supplementary file 1 [file insects-14-00743-s001.zip]

Archive with 3 entries (3 files):
- Archive_S1_Mosquito in flight raw image files.zip
- Archive_S2_3D_model_diagrams.zip
- Video_S1.avi
